# Supplementary material for: A Programmable Digital Microfluidic Assay for the Simultaneous Detection of Multiple Anti-Microbial Resistance Genes
Source: Micromachines (Basel). 2017 Apr 1;8(4):111. doi: 10.3390/mi8040111 (PMC6189955; doi:10.3390/mi8040111)
Supplement: Supplementary file 1 [file micromachines-08-00111-s001.zip]

Archive with 2 entries (2 files):
- micromachines-178046-supplementary.pdf
- Video S1.wmv
